# Supplementary material for: Aridity drives clinal patterns in leaf traits and responsiveness to precipitation in a broadly distributed Australian tree species
Source: Plant Environ Interact. 2023 Mar 17;4(2):70–85. doi: 10.1002/pei3.10102 (PMC10243541; doi:10.1002/pei3.10102)
Supplement: Supplementary file 1 — Data S1 [file PEI3-4-70-s001.zip]

Archive with 2 entries (2 files):
- PEI3_10102_Aspinwall_SIEF_ROS_Supplemental.docx
- PEI3_10102_ROS_GXE_PM_PrecipitationSchedulewithActualApplication-FINAL.xlsx
