# Supplementary material for: Aridity drives clinal patterns in leaf traits and responsiveness to precipitation in a broadly distributed Australian tree species
Source: Plant Environ Interact. 2023 Mar 17;4(2):70–85. doi: 10.1002/pei3.10102 (PMC10243541; doi:10.1002/pei3.10102)
Supplement: Supplementary file 1 — Data S1 [file PEI3-4-70-s001.zip › PEI3_10102_ROS_GXE_PM_PrecipitationSchedulewithActualApplication-FINAL.xlsx]

## Sheet: Sheet1
ROS SIEF Ecamal			Adjusted Watering Schedule		Shelter 1		Shelter 2		Shelter 3		Shelter 4		Shelter 5		Shelter 6			Original Watering schedule
Date		day	Desired Precipitation Quantity - Wet Side (mm)	Desired Precipitation Quantity - Dry Side (mm)	Actual Precipitation Quanity - Dry Side (mm)	Actual Precipitation Quanity - Wet Side (mm)	Actual Precipitation Quanity - Wet Side (mm)	Actual Precipitation Quanity - Dry Side (mm)	Actual Precipitation Quanity - Wet Side (mm)	Actual Precipitation Quanity - Dry Side (mm)	Actual Precipitation Quanity - Dry Side (mm)	Actual Precipitation Quanity - Wet Side (mm)	Actual Precipitation Quanity - Dry Side (mm)	Actual Precipitation Quanity - Wet Side (mm)	Actual Precipitation Quanity - Wet Side (mm)	mm added to dry - actual	Comments	Desired Precipitation Quantity - Wet Side (mm)	Desired Precipitation Quantity - Dry Side (mm)		actual dry amount (mm)		actual wet amount (mm)
2015-11-03	2015-11-03	1	0	0														0	0
2015-11-04	2015-11-04	2	9.1	2	2.33333	9.67292	11.7271	2.7375	11.1167	2.76042	2.57083	10.6125	2.59375	10.4812	9.11458	2.46875		9.1	2		2.57743	0.161747	10.4542	0.947614
2015-11-05	2015-11-05	3	10.1	2	2.40417	10.8604	8.50208	3.34792	12.5375	2.64792	2.625	11.575	2.72083	11.1896	10.0354	2.34583		10.1	2		2.68194	0.357649	10.7833	1.3884
2015-11-06	2015-11-06	4	0	0														0	0
2015-11-07	2015-11-07	5	0	0														0	0
2015-11-08	2015-11-08	6	0	0														0	0
2015-11-09	2015-11-09	7	0	0														0	0
2015-11-10	2015-11-10	8	0	0														0	0
2015-11-11	2015-11-11	9	0	0														0	0
2015-11-12	2015-11-12	10	0	0														0	0
2015-11-13	2015-11-13	11	13	2.6	3.175	14.2083	14.0896	3.47292	16.3333	3.52917	3.47917	14.8104	3.52292	14.2271	12.8896	3.20625		13	2.6		3.39757	0.162176	14.4264	1.12662
2015-11-14	2015-11-14	12	16.2	3.2	3.61458	17.3063	17.25	3.98333	19.8396	4.05	3.96458	18.2167	4.13958	17.2312	15.2958	3.60833		16.2	3.2		3.8934	0.226842	17.5233	1.48423
2015-11-15	2015-11-15	13	7.4	2	2.36875	8.05417	8.16458	2.56875	9.2375	2.67917	2.64583	8.50833	2.68542	7.9625	7.12083	2.33333		7.4	2
2015-11-16	2015-11-16	14	0	0														0	0
2015-11-17	2015-11-17	15	7.7	2	2.34167	8.49167	8.60208	2.575	9.61875	2.59375	2.68542	8.82292	2.73333	8.14583	7.51667	2.4375		7.7	2		2.56111	0.148193	8.53299	0.700317
2015-11-18	2015-11-18	16	0	0														0	0
2015-11-19	2015-11-19	17	6.8	2	2.35208	7.3625	7.29792	2.55833	8.31667	2.60625	2.68542	7.55833	2.71875	7.12917	6.79167	2.38125		6.8	2		2.55035	0.153424	7.40937	0.513822
2015-11-20	2015-11-20	18	0	0														0	0
2015-11-21	2015-11-21	19	0	0														0	0
2015-11-22	2015-11-22	20	0	0														0	0
2015-11-23	2015-11-23	21	0	0														0	0
2015-11-24	2015-11-24	22	0	0														0	0
2015-11-25	2015-11-25	23	0	0														0	0
2015-11-26	2015-11-26	24	0	0														0	0
2015-11-27	2015-11-27	25	0	0														0	0
2015-11-28	2015-11-28	26	0	0														0	0
2015-11-29	2015-11-29	27	0	0														0	0
2015-11-30	2015-11-30	28	0	0														0	0
2015-12-01	2015-12-01	29	0	0														0	0
2015-12-02	2015-12-02	30	6.5	2	2.59167	7.15417	7.21875	2.72708	8.27083	2.82708	2.68958	7.35833	2.85417	7.02083	6.63958	2.42292		6.5	2		2.68542	0.159997	7.27708	0.544926
2015-12-03	2015-12-03	31	11.9	2.4	2.74167	12.6042	12.6208	2.9625	14.4688	3.00625	3.08958	12.7875	3.1875	12.0771	11.3729	2.70417		11.9	2.4		2.94861	0.19133	12.6552	1.02847
2015-12-04	2015-12-04	32	0	0														0	0
2015-12-05	2015-12-05	33	0	0														0	0
2015-12-06	2015-12-06	34	0	0														0	0
2015-12-07	2015-12-07	35	0	0														0	0
2015-12-08	2015-12-08	36	0	0														0	0
2015-12-09	2015-12-09	37	0	0														0	0
2015-12-10	2015-12-10	38	0	0														0	0
2015-12-11	2015-12-11	39	0	0														0	0
2015-12-12	2015-12-12	40	0	0														0	0
2015-12-13	2015-12-13	41	0	0														0	0
2015-12-14	2015-12-14	42	0	0														0	0
2015-12-15	2015-12-15	43	0	0														0	0
2015-12-16	2015-12-16	44	0	0														0	0
2015-12-17	2015-12-17	45	0	0														0	0
2015-12-18	2015-12-18	46	0	0														0	0
2015-12-19	2015-12-19	47	0	0														0	0
2015-12-20	2015-12-20	48	0	0														0	0
2015-12-21	2015-12-21	49	0	0														0	0
2015-12-22	2015-12-22	50	0	0														0	0
2015-12-23	2015-12-23	51	0	0														0	0
2015-12-24	2015-12-24	52	0	0														0	0
2015-12-25	2015-12-25	53	4.5	2	2.49375	5.25	5.24375	2.62083	5.76667	2.7125	2.64792	5.2875	2.81667	4.59792	4.4375	2.40417		4.5	2		2.61597	0.14862	5.09722	0.492689
2015-12-26	2015-12-26	54	0	0														0	0
2015-12-27	2015-12-27	55	0	0														0	0
2015-12-28	2015-12-28	56	0	0														0	0
2015-12-29	2015-12-29	57	0	0														0	0
2015-12-30	2015-12-30	58	0	0														0	0
2015-12-31	2015-12-31	59	0	0														0	0
2016-01-01	2016-01-01	60	0	0														0	0
2016-01-02	2016-01-02	61	0	0														0	0
2016-01-03	2016-01-03	62	0	0														0	0
2016-01-04	2016-01-04	63	0	0														0	0
2016-01-05	2016-01-05	64	0	0														0	0
2016-01-06	2016-01-06	65	0	0														0	0
2016-01-07	2016-01-07	66	0	0														0	0
2016-01-08	2016-01-08	67	0	0														0	0
2016-01-09	2016-01-09	68	0	0														0	0
2016-01-10	2016-01-10	69	0	0														0	0
2016-01-11	2016-01-11	70	0	0														0	0
2016-01-12	2016-01-12	71	0	0														16.8	3.4
2016-01-13	2016-01-13	72	16.8	3.4	3.75833	18.0479	17.5167	4.00625	20.5312	4.2	4.31667	18.2146	4.40833	16.3708	15.3229	3.85625	Original schedule had this event scheduled for 12/01. Actual event occurred on 13/01.	0	0		4.09097	0.259409	17.6674	1.78024
2016-01-14	2016-01-14	73	0	0														0	0
2016-01-15	2016-01-15	74	0	0														0	0
2016-01-16	2016-01-16	75	0	0														0	0
2016-01-17	2016-01-17	76	0	0														0	0
2016-01-18	2016-01-18	77	0	0														0	0
2016-01-19	2016-01-19	78	0	0														0	0
2016-01-20	2016-01-20	79	0	0														0	0
2016-01-21	2016-01-21	80	0	0														0	0
2016-01-22	2016-01-22	81	0	0														0	0
2016-01-23	2016-01-23	82	0	0														0	0
2016-01-24	2016-01-24	83	0	0														0	0
2016-01-25	2016-01-25	84	0	0														0	0
2016-01-26	2016-01-26	85	0	0														0	0
2016-01-27	2016-01-27	86	0	0														0	0
2016-01-28	2016-01-28	87	39.8	8	8.55208	41.5542	41.1667	9.46875	47.6292	9.75208	9.85625	43.3458	10.125	37.8333	35.1083	8.3625		39.8	8		9.35278	0.727251	41.1063	4.34639
2016-01-29	2016-01-29	88	0	0														0	0
2016-01-30	2016-01-30	89	0	0														0	0
2016-01-31	2016-01-31	90	0	0														0	0
2016-02-01	2016-02-01	91	0	0														0	0
2016-02-02	2016-02-02	92	0	0														0	0
2016-02-03	2016-02-03	93	0	0														0	0
2016-02-04	2016-02-04	94	0	0														0	0
2016-02-05	2016-02-05	95	0	0														0	0
2016-02-06	2016-02-06	96	0	0														0	0
2016-02-07	2016-02-07	97	0	0														0	0
2016-02-08	2016-02-08	98	0	0														0	0
2016-02-09	2016-02-09	99	0	0														0	0
2016-02-10	2016-02-10	100	0	0														0	0
2016-02-11	2016-02-11	101	0	0														0	0
2016-02-12	2016-02-12	102	0	0														0	0
2016-02-13	2016-02-13	103	0	0														0	0
2016-02-14	2016-02-14	104	0	0														0	0
2016-02-15	2016-02-15	105	0	0														0	0
2016-02-16	2016-02-16	106	0	0														0	0
2016-02-17	2016-02-17	107	0	0														0	0
2016-02-18	2016-02-18	108	0	0														0	0
2016-02-19	2016-02-19	109	0	0														0	0
2016-02-20	2016-02-20	110	0	0														0	0
2016-02-21	2016-02-21	111	0	0														0	0
2016-02-22	2016-02-22	112	0	0														0	0
2016-02-23	2016-02-23	113	0	0														0	0
2016-02-24	2016-02-24	114	14.3	2.9	0	15.2229	14.9667	0	17.1792	0	0	15.1438	0	14.1104	12.9292	0		14.3	2.9		0	0	14.9253	1.40474
2016-02-25	2016-02-25	115	0	0														0	0
2016-02-26	2016-02-26	116	0	0														0	0
2016-02-27	2016-02-27	117	0	0														0	0
2016-02-28	2016-02-28	118	0	0														0	0
2016-02-29	2016-02-29	119	0	0														0	0
2016-03-01	2016-03-01	120	0	0														0	0
2016-03-02	2016-03-02	121	0	0														0	0
2016-03-03	2016-03-03	122	0	0														0	0
2016-03-04	2016-03-04	123	0	0														0	0
2016-03-05	2016-03-05	124	0	0														0	0
2016-03-06	2016-03-06	125	0	0														0	0
2016-03-07	2016-03-07	126	0	0														0	0
2016-03-08	2016-03-08	127	0	0														0	0
2016-03-09	2016-03-09	128	0	0														0	0
2016-03-10	2016-03-10	129	0	0														0	0
2016-03-11	2016-03-11	130	0	0														7.3	2
2016-03-12	2016-03-12	131	7.3	2	2.45417	7.80625	10.2146	3.1625	8.99375	2.69375	2.575	7.98125	2.73333	7.24375	6.67917	2.17917	Original schedule had this event scheduled for 11/03. Actual event occurred on 12/03 at 5:30pm	0	0		2.63299	0.327242	8.15313	1.27324
2016-03-13	2016-03-13	132	0	0														0	0
2016-03-14	2016-03-14	133	0	0														0	0
2016-03-15	2016-03-15	134	4.6	0	0	5.05625	5.41667	0	5.70625	0	0	5.08542	0	4.47083	4.17083	0	STOP WATERING DRY SIDES OF SHELTER. THIS IS THE FIRST WATERING WHERE THE DRY SIDES RECIEVED 0 mm OF WATER	4.6	2		0	0	4.98438	0.57427
2016-03-16	2016-03-16	135	0	0														0	0
2016-03-17	2016-03-17	136	0	0														0	0
2016-03-18	2016-03-18	137	0	0														0	0
2016-03-19	2016-03-19	138	0	0														0	0
2016-03-20	2016-03-20	139	0	0														0	0
2016-03-21	2016-03-21	140	22.2	0	0	23.2812	23.0417	0	26.8417	0	0	24.55	0	21.5438	20.0917	0	Watered at 5:30 standard time. Dry Sides received no water	22.2	4.4		0	0	23.225	2.34594
2016-03-22	2016-03-22	141	0	0														0	0
2016-03-23	2016-03-23	142	0	0														0	0
2016-03-24	2016-03-24	143	0	0														0	0
2016-03-25	2016-03-25	144	0	0														0	0
2016-03-26	2016-03-26	145	0	0														0	0
2016-03-27	2016-03-27	146	0	0														0	0
2016-03-28	2016-03-28	147	0	0														0	0
2016-03-29	2016-03-29	148	0	0														0	0
2016-03-30	2016-03-30	149	2.6	0	0	2.96458	2.99167	0	3.37292	0	0	3.32708	0	2.69167	2.5875	0	Watered at 5:30 standard time. Dry Sides received no water	2.6	2		0	0	2.98924	0.31997
2016-03-31	2016-03-31	150	0	0														0	0
2016-04-01	2016-04-01	151	0	0														0	0
2016-04-02	2016-04-02	152	0	0														0	0
2016-04-03	2016-04-03	153	0	0														0	0
2016-04-04	2016-04-04	154	4.7	0	0	5.22292	5.39583	0	5.94792	0	0	5.5875	0	4.63958	4.56042	0	Watered at 5:30 standard time. Dry Sides received no water	4.7	2		0	0	5.22569	0.541772
2016-04-05	2016-04-05	155	0	0														0	0
2016-04-06	2016-04-06	156	18.4	0	0	17.9396	17.5563	0	18.0125	0	0	17.6687	0	16.9667	17.2729	0	Watered at 5:30 standard time. Dry Sides received no water	18.4	3.7		0	0	17.5694	0.398649
2016-04-07	2016-04-07	157	0	0														0	0
2016-04-08	2016-04-08	158	0	0														0	0
2016-04-09	2016-04-09	159	0	0														0	0
2016-04-10	2016-04-10	160	0	0														0	0
2016-04-11	2016-04-11	161	0	0														0	0
2016-04-12	2016-04-12	162	0	0														0	0
2016-04-13	2016-04-13	163	0	0														0	0
2016-04-14	2016-04-14	164	0	0														0	0
2016-04-15	2016-04-15	165	4.8	0	0	4.84167	4.71458	0	4.8875	0	0	5.04583	0	4.52083	4.63125	0	Watered at 5:30 standard time. Dry Sides received no water	4.8	2		0	0	4.77361	0.189396
2016-04-16	2016-04-16	166	8.7	0	0	8.80833	8.56667	0	8.8625	0	0	8.5875	0	8.075	8.33333	0	Watered at 5:30 standard time. Dry Sides received no water	8.7	2		0	0	8.53889	0.295941
2016-04-17	2016-04-17	167	0	0														0	0
2016-04-18	2016-04-18	168	15.7	3.1	0	15.475	15.0354	0	15.9438	0	0	15.7688	0	14.2625	14.9958	0	Watered at 5:30 standard time. Dry Sides received no water	15.7	3.1		0	0	15.2469	0.61429
2016-04-19	2016-04-19	169	0	0														0	0
2016-04-20	2016-04-20	170	0	0														0	0
2016-04-21	2016-04-21	171	0	0														0	0
2016-04-22	2016-04-22	172	0	0														0	0
2016-04-23	2016-04-23	173	0	0														0	0
2016-04-24	2016-04-24	174	0	0														0	0
2016-04-25	2016-04-25	175	0	0														0	0
2016-04-26	2016-04-26	176	0	0														0	0
2016-04-27	2016-04-27	177	0	0														0	0
2016-04-28	2016-04-28	178	0	0														0	0
2016-04-29	2016-04-29	179	0	0														0	0
2016-04-30	2016-04-30	180	0	0														0	0
2016-05-01	2016-05-01	181	0	0														0	0
2016-05-02	2016-05-02	182	0	0														0	0
2016-05-03	2016-05-03	183	0	0														0	0
2016-05-04	2016-05-04	184	0	0														0	0
2016-05-05	2016-05-05	185	31	0	0	30.5167	29.7	0	31.1208	0	0	30.8833	0	27.5896	29.2021	0	Watered at 5:30 standard time. Dry Sides received no water	31	6.2		0	0	29.8354	1.3174
2016-05-06	2016-05-06	186	19.2	0	0	18.75	18.2375	0	19.2104	0	0	18.6375	0	17.1062	18.1104	0	Watered at 5:30 standard time. Dry Sides received no water	19.2	3.8		0	0	18.342	0.721049
2016-05-07	2016-05-07	187	6.8	0	0	6.79792	6.57083	0	6.94792	0	0	6.55625	0	6.16458	6.54583	0	Watered at 5:30 standard time. Dry Sides received no water	6.8	2		0	0	6.59722	0.26663
2016-05-08	2016-05-08	188	0	0														0	0
2016-05-09	2016-05-09	189	0	0														0	0
2016-05-10	2016-05-10	190	0	0														0	0
2016-05-11	2016-05-11	191	0	0														0	0
2016-05-12	2016-05-12	192	0	0														0	0
2016-05-13	2016-05-13	193	0	0														0	0
2016-05-14	2016-05-14	194	0	0														2.2	2
2016-05-15	2016-05-15	195	2.2	0	0	2.64167	2.45208	0	2.51458	0	0	2.58125	0	2.18958	2.41458	0	Original schedule had this event for 14/05. Actual event occurred on 15/05. Watered at 5:30 standard time. Dry Sides received no water	7.6	2		0	0	2.46562	0.158584
2016-05-16	2016-05-16	196	7.6	0	0	7.43542	7.38958	0	7.71875	0	0	7.45417	0	6.85208	7.28958	0	Original schedule had this event for 15/05. Actual event occurred on 16/05. Watered at 5:30 standard time. Dry Sides received no water	0	0		0	0	7.3566	0.285307
2016-05-17	2016-05-17	197	0	0														0	0
2016-05-18	2016-05-18	198	0	0														0	0
2016-05-19	2016-05-19	199	0	0														0	0
2016-05-20	2016-05-20	200	0	0														0	0
2016-05-21	2016-05-21	201	0	0														0	0
2016-05-22	2016-05-22	202	0	0														0	0
2016-05-23	2016-05-23	203	0	0														0	0
2016-05-24	2016-05-24	204	0	0														0	0
2016-05-25	2016-05-25	205	0	0														0	0
2016-05-26	2016-05-26	206	8.8	0	0	9.01875	8.96042	0	9.25	0	0	9.21667	0	8.2	10.3396	0	Actually watered on the evening of the 27th at 5:30pm. Dry sides received no water	8.8	2		0	0	9.16424	0.690508
2016-05-27	2016-05-27	207	0	0														0	0
2016-05-28	2016-05-28	208	6.6	0	0	6.73958	6.65833	0	6.91875	0	0	6.7625	0	6.04375	6.85208	0	Watered at 5:30 standard time. Dry Sides received no water	6.6	2		0	0	6.6625	0.31636
2016-05-29	2016-05-29	209	0	0														9.1	2
2016-05-30	2016-05-30	210	0	0														15.6	3.1
2016-05-31	2016-05-31	211	9.1	0	0	9.56667	11.4229	0	9.54375	0	0	9.75417	0	7.99583	12.5438	0	Original schedule had event on 29/05. Actually watered at 5:30 standard time on the 31st to prevent soil compaction on Monday and to let the budmite spray time to soak in. Dry Sides received no water	4.8	2		0	0	10.1378	1.6034
2016-06-01	2016-06-01	212	15.6	0	0	15.9313	15.3021	0	15.7542	0	0	15.8292	0	13.0563	20.7875	0	Original schedule had event on 29/05. Actually watered at 5:30 pm standard time on the 1st of June. Dry sides received no water	0	0		0	0	16.1101	2.53356
2016-06-02	2016-06-02	213	4.8	0	0	5.22292	6.16458	0	5.11875	0	0	5.10625	0	4.09167	6.81458	0	Original schedule had event on 29/05. Actually watered at 5:30 pm standard time on the 2st of June. Dry sides received no water	0	0		0	0	5.41979	0.947815
2016-06-03	2016-06-03	214	0	0														0	0
2016-06-04	2016-06-04	215	0	0														0	0
2016-06-05	2016-06-05	216	0	0														0	0
2016-06-06	2016-06-06	217	0	0														15.9	3.2
2016-06-07	2016-06-07	218	15.9	0	0	16.3375	16.2167	0	16.6167	0	0	17.0229	0	11.4042	22.0917	0	Orignial schedule had this event for 6/06. Actually watered at 5:30 pm standard time on the 7th of June. Dry sides received no water	0	0		0	0	16.6149	3.3926
2016-06-08	2016-06-08	219	0	0														0	0
2016-06-09	2016-06-09	220	0	0														0	0
2016-06-10	2016-06-10	221	0	0														0	0
2016-06-11	2016-06-11	222	0	0														0	0
2016-06-12	2016-06-12	223	0	0														0	0
2016-06-13	2016-06-13	224	0	0														0	0
2016-06-14	2016-06-14	225	0	0														0	0
2016-06-15	2016-06-15	226	0	0														0	0
2016-06-16	2016-06-16	227	0	0														0	0
2016-06-17	2016-06-17	228	0	0														0	0
2016-06-18	2016-06-18	229	0	0														0	0
2016-06-19	2016-06-19	230	0	0														0	0
2016-06-20	2016-06-20	231	0	0														0	0
2016-06-21	2016-06-21	232	0	0														0	0
2016-06-22	2016-06-22	233	3.6	0	0	4.01458	3.92083	0	3.975	0	0	3.96667	0	5.41458	5.01667	0	Watered at 5:30 standard time. Dry Sides received no water	3.6	2		0	0	4.38472	0.656476
2016-06-23	2016-06-23	234	10.1	0	0	10.275	10.1146	0	10.3271	0	0	10.5521	0	8.4	13.6458	0	Watered at 5:30 standard time. Dry Sides received no water	10.1	2		0	0	10.5524	1.7042
2016-06-24	2016-06-24	235	0	0														15.2	3
2016-06-25	2016-06-25	236	15.2	0	0	15.4917	15.0958	0	15.4688	0	0	15.5896	0	12.7979	20.4854	0	Original schedule had this event on 24/06. Actually watered at 5:30 pm standard time on the 25th of June due to high winds. Dry sides received no water	0	0		0	0	15.8215	2.51824
2016-06-26	2016-06-26	237	0	0														0	0
2016-06-27	2016-06-27	238	0	0														0	0
2016-06-28	2016-06-28	239	0	0														0	0
2016-06-29	2016-06-29	240	0	0														0	0
2016-06-30	2016-06-30	241	15.8	3.2	0	16.2937	16.725	0	16.6083	0	0	16.5333	0	12.7979	22.7688	0	Watered at 5:30 standard time. Dry Sides received no water	15.8	3.2		0	0	16.9545	3.22084
2016-07-01	2016-07-01	242	0	0														0	0
2016-07-02	2016-07-02	243	0	0														0	0
2016-07-03	2016-07-03	244	0	0														0	0
2016-07-04	2016-07-04	245	0	0														0	0
2016-07-05	2016-07-05	246	0	0														0	0
2016-07-06	2016-07-06	247	0	0														0	0
2016-07-07	2016-07-07	248	0	0														0	0
2016-07-08	2016-07-08	249	0	0													Skipped watering because of potential plot saturation. We will move this to another day.	21.9	4.4
2016-07-09	2016-07-09	250	3.5	0	0	3.92708	4.08542	0	3.96458	0	0	2.95	0	3.20208	5.24792	0	Watered at 7:30 standard time. Dry Sides received no water. ---- Station 8 had an alarm.	3.5	2		0	0	3.89618	0.805688
2016-07-10	2016-07-10	251	0	0													Skipped watering because of potential plot saturation. Watered this amount on August 5th at 5:30pm.	3.7	2
2016-07-11	2016-07-11	252	0	0													Skipped watering because of potential plot saturation. Watered this amount on September 24rd at 5:30 pm.	3.3	2
2016-07-12	2016-07-12	253	0	0														0	0
2016-07-13	2016-07-13	254	0	0														0	0
2016-07-14	2016-07-14	255	0	0														0	0
2016-07-15	2016-07-15	256	0	0														0	0
2016-07-16	2016-07-16	257	0	0														0	0
2016-07-17	2016-07-17	258	0	0														0	0
2016-07-18	2016-07-18	259	0	0														0	0
2016-07-19	2016-07-19	260	0	0														0	0
2016-07-20	2016-07-20	261	0	0														0	0
2016-07-21	2016-07-21	262	0	0													Skipped and watered on the 26th at 5:30pm. Dry Sides received no water. ---- Station 8 had an alarm.	17.7	3.5
2016-07-22	2016-07-22	263	0	0													Skipped and watered on the 28th at 5:30pm. Dry sides received no water. ---- Station 8 had an alarm	2.9	2
2016-07-23	2016-07-23	264	0	0														0	0
2016-07-24	2016-07-24	265	0	0														0	0
2016-07-25	2016-07-25	266	0	0														0	0
2016-07-26	2016-07-26	267	17.7	0	0	16.3958	18.4896	0	12.9833	0	0	9.025	0	5.67292	19.8313	0	Skipped 3.8 mm event and watered 17.7 mm at 5:30 pm----Station 8 had an alarm---- Watered 3.8mm on September 26th at 5:30 pm instead. Dry sides received no water.	3.8	2		0	0	13.733	5.56051
2016-07-27	2016-07-27	268	0	0														0	0
2016-07-28	2016-07-28	269	2.9	0	0	3.09792	3.51042	0	3.29583	0	0	1.60625	0	2.47708	4.325	0	Skipped 3.2 mm event and watered 2.9 mm at 5:30 pm---- Station 8 had an alarm---- watered 3.2 mm on September 25th at 5:30 pm instead. Dry sides received no water.	3.2	2		0	0	3.05208	0.928758
2016-07-29	2016-07-29	270	0	0														0	0
2016-07-30	2016-07-30	271	0	0														0	0
2016-07-31	2016-07-31	272	0	0														0	0
2016-08-01	2016-08-01	273	0	0														0	0
2016-08-02	2016-08-02	274	0	0														0	0
2016-08-03	2016-08-03	275	0	0														0	0
2016-08-04	2016-08-04	276	0	0														0	0
2016-08-05	2016-08-05	277	3.7	0	0	4.25417	4.44167	0	4.2875	0	0	3.7	0	2.77083	3.65208	0	Watered 3.7 mm at 5:30 pm. Dry sides received no water during water application. the meter from the dry side of shelter 4 was taken off and used on the wet side of shelter 4 because the meter on the wetside of shelter 4 failed. Because we had been working with the irrigation so much for the wet side fo shelter 4, this wet side had recieved about what it would have for this watering event, so i di…	0	0		0	0	3.85104	0.621465
2016-08-06	2016-08-06	278	0	0														0	0
2016-08-07	2016-08-07	279	0	0														0	0
2016-08-08	2016-08-08	280	0	0														0	0
2016-08-09	2016-08-09	281	2.8	0	0	3.09792	3.48125	0	3.19583	0	0	3.49167	0	2.7	2.69167	0		2.8	2		0	0	3.10972	0.356121
2016-08-10	2016-08-10	282	40.3	0	0	37.0938	38.1292	0	37.8	0	0	38.7417	0	39.8583	38.775	0	watered at 7pm standard time. Dry sides received no water. I changed the soak time to 2 hours because I was worried about flooding on to the dry sides.	40.3	8.1		0	0	38.3997	0.951182
2016-08-11	2016-08-11	283	0	0														0	0
2016-08-12	2016-08-12	284	0	0														0	0
2016-08-13	2016-08-13	285	0	0														0	0
2016-08-14	2016-08-14	286	0	0														0	0
2016-08-15	2016-08-15	287	22.8	0	0	21.0583	21.2812	0	21.5229	0	0	21.8458	0	22.6146	21.4625	0		22.8	4.6		0	0	21.6309	0.548441
2016-08-16	2016-08-16	288	6.3	0	0	5.95208	6.06667	0	6.05417	0	0	6.19583	0	6.32292	5.98958	0		6.3	2		0	0	6.09688	0.138636
2016-08-17	2016-08-17	289	6.4	0	0	6.05417	6.22917	0	6.13542	0	0	0	0	6.3625	6.0875	0	Shelter 4 wet side missed watering. This event was done on 28/08	6.4	2		0	0	5.14479	2.52288
2016-08-18	2016-08-18	290	0	0														0	0
2016-08-19	2016-08-19	291	0	0														0	0
2016-08-20	2016-08-20	292	0	0														0	0
2016-08-21	2016-08-21	293	0	0														0	0
2016-08-22	2016-08-22	294	0	0														0	0
2016-08-23	2016-08-23	295	0	0														0	0
2016-08-24	2016-08-24	296	12.4	0	0	11.6271	12.0479	0	12.0104	0	0	0	0	12.2688	11.7396	0		12.4	2.5		0	0	9.94896	4.87936
2016-08-25	2016-08-25	297	5.2	0	0	4.9875	5.09167	0	5.12917	0	0	5.125	0	5.13542	4.9875	0		5.2	2		0	0	5.07604	0.0702395
2016-08-26	2016-08-26	298	9.1	0	0	8.50625	8.74167	0	8.67917	0	0	8.46875	0	8.60417	8.55208	0		9.1	2		0	0	8.59201	0.104195
2016-08-27	2016-08-27	299	3.4	0	0	3.2375	3.3375	0	3.35	0	0	3.30625	0	3.18125	3.24375	0		3.4	2		0	0	3.27604	0.0658379
2016-08-28	2016-08-28	300	0	0	0	0	0	0	0	0	0	11.3792	0	0	0	0	water 12.4 mm for shelter 4's wet side	0	0		0	0	1.89653	4.64553
2016-08-29	2016-08-29	301	7.4	0	0	7.09792	7.02917	0	7.03542	0	0	6.96458	0	7.1125	6.87292	0		7.4	2		0	0	7.01875	0.0890439
2016-08-30	2016-08-30	302	3.2	0	0	2.86875	3.11667	0	3.17917	0	0	3.09792	0	3.10208	3.09167	0		3.2	2		0	0	3.07604	0.106448
2016-08-31	2016-08-31	303	2.7	0	0	2.66042	2.69583	0	2.72917	0	0	2.77917	0	2.74375	2.67292	0		2.7	2		0	0	2.71354	0.045276
2016-09-01	2016-09-01	304	3.6	0	0	3.46042	3.68125	0	3.62083	0	0	3.45417	0	3.56458	3.42292	0		3.6	2		0	0	3.53403	0.104197
2016-09-02	2016-09-02	305	0	0	0	0	0	0	0	0	0	6.05208	0	0	0	0	water 6.4 mm for shelter 4's wet side	0	0		0	0	1.00868	2.47075
2016-09-03	2016-09-03	306	12.2	2.4	0	11.2896	11.45	0	11.4979	0	0	11.425	0	12.2792	11.3438	0		12.2	2.4		0	0	11.5476	0.366154
2016-09-04	2016-09-04	307	0	0														0	0
2016-09-05	2016-09-05	308	0	0														0	0
2016-09-06	2016-09-06	309	0	0														0	0
2016-09-07	2016-09-07	310	0	0														0	0
2016-09-08	2016-09-08	311	15.8	0	0	14.6417	15.2292	0	14.6958	0	0	14.9979	0	15.9458	14.8667	0	Original schedule calls for this on 11/09. Watered 15.8mm to wet sides only.	0	0		0	0	15.0628	0.482104
2016-09-09	2016-09-09	312	13.3	2.7	0	12.2375	12.3458	0	12.4396	0	0	12.4313	0	13.3438	12.5542	0		13.3	2.7		0	0	12.5587	0.398808
2016-09-10	2016-09-10	313	12	2.4	0	10.9583	11.2792	0	11.2542	0	0	11.1458	0	12.1646	11.1875	0		12	2.4		0	0	11.3316	0.423606
2016-09-11	2016-09-11	314	0	0														15.8	3.2
2016-09-12	2016-09-12	315	0	0														0	0
2016-09-13	2016-09-13	316	0	0														4.7	2
2016-09-14	2016-09-14	317	0	0														0	0
2016-09-15	2016-09-15	318	0	0														0	0
2016-09-16	2016-09-16	319	4.7	0	0	4.53958	4.52292	0	4.63125	0	0	4.57917	0	5.02292	4.73542	0	4.7 mm watered on the wet sides of the shelters. This event was moved from the 13th of Sept because of a gas exchange campaign.	0	0		0	0	4.67188	0.188257
2016-09-17	2016-09-17	320	0	0														0	0
2016-09-18	2016-09-18	321	0	0														0	0
2016-09-19	2016-09-19	322	0	0														0	0
2016-09-20	2016-09-20	323	0	0														0	0
2016-09-21	2016-09-21	324	0	0														0	0
2016-09-22	2016-09-22	325	0	0														3.8	2
2016-09-23	2016-09-23	326	3.8	0	0	3.72917	3.77917	0	3.71458	0	0	3.83542	0	4.05833	3.67917	0	Original schedule had this event on 22/09. Moved to 23rd because I was sick and couldn’t come in to water.	0	0		0	0	3.79931	0.138084
2016-09-24	2016-09-24	327	3.3	0	0	3.22708	3.22083	0	3.27083	0	0	3.25833	0	3.38542	3.19167	0	Original schedule had this event scheduled for 11/07, but ground was too saturated to apply so the event was moved to 24/09.	0	0		0	0	3.25903	0.0680159
2016-09-25	2016-09-25	328	3.2	0	0	3.10208	3.13958	0	3.10625	0	0	3.2	0	3.36875	3.06667	0	Original schedule had this event scheduled for 28/07, but ground was too saturated to apply so the event was moved to 25/09.	0	0		0	0	3.16389	0.109961
2016-09-26	2016-09-26	329	3.8	0	0	3.62917	3.64583	0	3.65833	0	0	3.64375	0	3.8	3.73542	0	Original schedule had this event scheduled for 26/07, but ground was too saturated to apply so the event was moved to 26/09.	0	0		0	0	3.68542	0.067572
2016-09-27	2016-09-27	330	0	0														0	0
2016-09-28	2016-09-28	331	4.6	0	0	4.45625	4.38125	0	4.37708	0	0	4.45417	0	4.91458	4.51667	0		4.6	2		0	0	4.51667	0.201849
2016-09-29	2016-09-29	332	15.5	3.1	0	14.3563	14.3813	0	14.6104	0	0	14.6583	0	16.1979	14.8021	0		15.5	3.1		0	0	14.8344	0.689255
2016-09-30	2016-09-30	333	0	0														0	0
2016-10-01	2016-10-01	334	0	0														0	0
2016-10-02	2016-10-02	335	0	0														0	0
2016-10-03	2016-10-03	336	0	0														0	0
2016-10-04	2016-10-04	337	0	0														0	0
2016-10-05	2016-10-05	338	0	0														0	0
2016-10-06	2016-10-06	339	21.9	0	0	20.5292	21.2896	0	20.5396	0	0	20.9146	0	22.9875	20.3208	0	21.9 mm from July 8th was watered on this day.	0	0		0	0	21.0969	0.987921
2016-10-07	2016-10-07	340	0	0														0	0
2016-10-08	2016-10-08	341	0	0														0	0
2016-10-09	2016-10-09	342	0	0														0	0
2016-10-10	2016-10-10	343	0	0														2.2	2
2016-10-11	2016-10-11	344	2.2	0	0	2.26667	2.34167	0	2.30833	0	0	2.37083	0	2.5875	2.19792	0	Original schedule had this event for 10/10. Actually watered ion the 11/10/2016 because the 10th was too windy. Watered at 6:30pm.	0	0		0	0	2.34549	0.133115
2016-10-12	2016-10-12	345	0	0														0	0
2016-10-13	2016-10-13	346	0	0														0	0
2016-10-14	2016-10-14	347	8.6	0	0	8.05208	8.23958	0	8.01875	0	0	8.22083	0	9.31458	7.98958	0	Watered after 5:30pm to wet sides. Dry sides received no water	8.6	2		0	0	8.3059	0.505175
2016-10-15	2016-10-15	348	16.6	0	0	15.2188	15.8646	0	15.4417	0	0	15.6562	0	17.75	14.9854	0	Watered after 5:30pm to wet sides. Dry sides received no water	16.6	3.3		0	0	15.8194	0.995476
2016-10-16	2016-10-16	349	5.1	0	0	4.925	4.85417	0	4.91042	0	0	4.8625	0	5.61875	4.81875	0	Watered after 5:30pm to wet sides. Dry sides received no water	5.1	2		0	0	4.99826	0.306434
2016-10-17	2016-10-17	350	0	0														0	0
2016-10-18	2016-10-18	351	0	0														0	0
2016-10-19	2016-10-19	352	33.7	0	0	30.8667	33.4104	0	31.9063	0	0	31.4562	0	35.1667	30.0646	0	Original schedule had this event on the 20th but watered on 19 October to avoid watering on the weekend. Watered after 5:30pm. Dry sides received no water.	0	0		0	0	32.1451	1.85609
2016-10-20	2016-10-20	353	4.8	0	0	4.76875	4.64167	0	4.56458	0	0	4.68542	0	5.36875	4.39583	0	Original schedule had this event on the 21th but watered on 20 October to avoid watering on the weekend.Watered after 5:30pm. Dry sides received no water.	33.7	6.7		0	0	4.7375	0.334062
2016-10-21	2016-10-21	354	0	0														4.8	2
2016-10-22	2016-10-22	355	0	0														0	0
2016-10-23	2016-10-23	356	0	0														0	0
2016-10-24	2016-10-24	357	0	0														0	0
2016-10-25	2016-10-25	358	11.1	0	0	10.325	10.75	0	10.8063	0	0	10.5854	0	11.5292	10.1396	0	Watered after 5:30pm. Dry sides received no water.	11.1	2.2		0	0	10.6892	0.483411
2016-10-26	2016-10-26	359	9.3	0	0	8.5125	8.625	0	8.76458	0	0	8.77917	0	9.75208	8.7875	0	Watered after 5:30pm. Dry sides received no water.	9.3	2		0	0	8.87014	0.445437
2016-10-27	2016-10-27	360	0	0														0	0
2016-10-28	2016-10-28	361	0	0														0	0
2016-10-29	2016-10-29	362	0	0														0	0
2016-10-30	2016-10-30	363	0	0														0	0
2016-10-31	2016-10-31	364	0	0														0	0
2016-11-01	2016-11-01	365	0	0														0	0
2016-11-02	2016-11-02	366	9.1	0	0	8.62292	8.84583	0	8.5	0	0	8.8375	0	9.7375	8.29375	0	Original schedule had this event on 3/11 but was moved to 2/11. Watered after 5:30pm. Dry sides received no water	0	0		0	0	8.80625	0.501961
2016-11-03	2016-11-03	367	10.1	0	0	9.29583	9.46458	0	9.40208	0	0	9.96458	0	10.5333	9.04167	0	Original schedule had this event on 4/11 but was moved to 3/11. Watered after 5:30PM. Dry sides received no water	9.1	2		0	0	9.61701	0.541121
2016-11-04	2016-11-04	368	0	0														10.1	2
2016-11-05	2016-11-05	369	0	0														0	0
2016-11-06	2016-11-06	370	0	0														0	0
2016-11-07	2016-11-07	371	0	0														0	0
2016-11-08	2016-11-08	372	13	0	0	11.1896	13.7375	0	12.3708	0	0	12.6125	0	11.9604	9.98958	0	Original schedule had this event on 12/11. Watered this amount on the 8th of Nov. Dry sides received no water and this was watered after 5:30 pm--- however had a problem with the control and reset the watering after one cycle. Times have been noted in note book.	0	0		0	0	11.9767	1.28284
2016-11-09	2016-11-09	373	16.2	0	0	14.4	15.2583	0	14.8354	0	0	15.55	0	17.3	14.2354	0	Original schedule had this event on 13/11. Watered this amount on the 9th of Nov. Dry sides received no water and this was watered after 5:30 pm	0	0		0	0	15.2632	1.11492
2016-11-10	2016-11-10	374	7.4	0	0	6.69375	7.11667	0	6.8125	0	0	7.03125	0	7.80625	6.48542	0	Original schedule had this event on 14/11. Watered this amount on the 10th of Nov. Dry sides received no water and this was watered after 5:30 pm	0	0		0	0	6.99097	0.459974
2016-11-11	2016-11-11	375	0	0														0	0
2016-11-12	2016-11-12	376	0	0														13	2.6
2016-11-13	2016-11-13	377	0	0														16.2	3.2
2016-11-14	2016-11-14	378	0	0														7.4	2
2016-11-15	2016-11-15	379	0	0														0	0
2016-11-16	2016-11-16	380	0	0														7.7	2
2016-11-17	2016-11-17	381	0	0														0	0
2016-11-18	2016-11-18	382	0	0														6.8	2
2016-11-19	2016-11-19	383	0	0														0	0
2016-11-20	2016-11-20	384	0	0														0	0
2016-11-21	2016-11-21	385	0	0														0	0
2016-11-22	2016-11-22	386	0	0														0	0
2016-11-23	2016-11-23	387	0	0														0	0
2016-11-24	2016-11-24	388	0	0														0	0
2016-11-25	2016-11-25	389	0	0														0	0
2016-11-26	2016-11-26	390	0	0														0	0
2016-11-27	2016-11-27	391	0	0														0	0
2016-11-28	2016-11-28	392	7.7	0	0	7.16042	7.53542	0	7.09792	0	0	7.41667	0	8.43125	6.76667	0	Original schedule had this event on 16/11. watered this amount on 28th Nov. Dry sides received no water and this was watered after 5:30 pm	0	0		0	0	7.40139	0.571287
2016-11-29	2016-11-29	393	6.8	0	0	6.2375	6.44375	0	6.27917	0	0	6.5125	0	7.175	5.83333	0	Original schedule had this event on 18/11. watered this amount on 29th Nov. Dry sides received no water and this was watered after 5:30 pm	0	0		0	0	6.41354	0.441863
2016-11-30	2016-11-30	394	11.9	0	0	10.7229	11.1979	0	10.8083	0	0	11.15	0	12.4917	10.2771	0	Original schedule had this for 2/12. Watered this amount on the 30th of November. Dry sides received no water and this was watered after 5:30 pm	0	0		0	0	11.108	0.755367
2016-12-01	2016-12-01	395	6.5	0	0	6.01458	6.34167	0	6.04167	0	0	6.43958	0	6.87083	5.65625	0	Watered this amount on this day. Dry sides received no water and this was watered after 5:30 pm	6.5	2		0	0	6.22743	0.419067
2016-12-02	2016-12-02	396	0	0														11.9	2.4
2016-12-03	2016-12-03	397	0	0														0	0
2016-12-04	2016-12-04	398	0	0														0	0
2016-12-05	2016-12-05	399	0	0														0	0
2016-12-06	2016-12-06	400	0	0														0	0
2016-12-07	2016-12-07	401	0	0														0	0
2016-12-08	2016-12-08	402	0	0														0	0
2016-12-09	2016-12-09	403	0	0														0	0
2016-12-10	2016-12-10	404	0	0														0	0
2016-12-11	2016-12-11	405	0	0														0	0
2016-12-12	2016-12-12	406	0	0														0	0
2016-12-13	2016-12-13	407	0	0														0	0
2016-12-14	2016-12-14	408	0	0														0	0
2016-12-15	2016-12-15	409	0	0														0	0
2016-12-16	2016-12-16	410	0	0														0	0
2016-12-17	2016-12-17	411	0	0														0	0
2016-12-18	2016-12-18	412	0	0														0	0
2016-12-19	2016-12-19	413	0	0														0	0
2016-12-20	2016-12-20	414	0	0														0	0
2016-12-21	2016-12-21	415	4.5	0	0	4.48958	4.32917	0	3.71667	0	0	4.41042	0	5.95	4.21458	0	Original schedule had this on 24/12. Watered on 21st of December to avoid watering over christmas. Watered after 7pm	0	0		0	0	4.5184	0.75271
2016-12-22	2016-12-22	416	0	0														0	0
2016-12-23	2016-12-23	417	0	0														0	0
2016-12-24	2016-12-24	418	0	0														4.5	2
2016-12-25	2016-12-25	419	0	0														0	0
2016-12-26	2016-12-26	420	0	0														0	0
2016-12-27	2016-12-27	421	0	0														0	0
2016-12-28	2016-12-28	422	0	0														0	0
2016-12-29	2016-12-29	423	0	0														0	0
2016-12-30	2016-12-30	424	0	0														0	0
2016-12-31	2016-12-31	425	0	0														0	0						771.642
2017-01-01	2017-01-01	426	0	0														0	0
2017-01-02	2017-01-02	427	0	0														0	0
2017-01-03	2017-01-03	428	0	0														0	0
2017-01-04	2017-01-04	429	0	0														0	0
2017-01-05	2017-01-05	430	0	0														0	0
2017-01-06	2017-01-06	431	0	0														0	0
2017-01-07	2017-01-07	432	0	0														0	0
2017-01-08	2017-01-08	433	0	0														0	0
2017-01-09	2017-01-09	434	0	0														0	0
2017-01-10	2017-01-10	435	0	0														0	0
2017-01-11	2017-01-11	436	0	0														16.8	3.4
2017-01-12	2017-01-12	437	0	0														0	0
2017-01-13	2017-01-13	438	0	0														0	0
2017-01-14	2017-01-14	439	0	0														0	0
2017-01-15	2017-01-15	440	0	0														0	0
2017-01-16	2017-01-16	441	0	0														0	0
2017-01-17	2017-01-17	442	16.8	0	0	16.0813	16.1021	0	13.3604	0	0	16.0771	0	19.6562	14.9021	0	Original schedule had this event on 11/01. Actually watered on the 17th of January at 7:30	0	0		0	0	16.0299	2.07647
2017-01-18	2017-01-18	443	0	0														0	0
2017-01-19	2017-01-19	444	0	0														0	0
2017-01-20	2017-01-20	445	0	0														0	0
2017-01-21	2017-01-21	446	0	0														0	0
2017-01-22	2017-01-22	447	20	0	0	17.0021	18.3646	0	15.5396	0	0	18.8083	0	22.6854	17.3438	0	watered on this date at 7:30 pm standard time	20	0		0	0	18.2906	2.43774
2017-01-23	2017-01-23	448	20	0	0	20.275	18.3229	0	15.3042	0	0	18.7479	0	22.0125	17.5625	0	watered on this date at 7:30 pm standard time	20	0		0	0	18.7042	2.29884
2017-01-24	2017-01-24	449	20	0	0	18.4042	18.3042	0	15.3854	0	0	18.6229	0	22.1479	17.2812	0	watered on this date at 7:30 pm standard time	20	0		0	0	18.3576	2.21063
2017-01-25	2017-01-25	450	0	0														0	0
2017-01-26	2017-01-26	451	0	0														0	0
2017-01-27	2017-01-27	452	0	0														39.8	8
2017-01-28	2017-01-28	453	0	0														0	0
2017-01-29	2017-01-29	454	0	0														0	0
2017-01-30	2017-01-30	455	0	0														0	0
2017-01-31	2017-01-31	456	10.6	0	0	10.7479	13.6854	0	8.64167	0	0	9.75417	0	10.8646	10.1375	0	Original schedule had this event on 27/01. Watered on the 31st of January at 4:30PM standard time. There was a problem with the irrigation system and it only watered about 10.7mm on January 31st. I watered the remaining 29.2 on February 3rd starting at 4pm standard time. There was another error with this watering on the 3rd and only 4.4 mm was distributed of the 29.2 mm. The remainder was distrib…	0	0		0	0	10.6385	1.69512
2017-02-01	2017-02-01	457	0	0														0	0
2017-02-02	2017-02-02	458	0	0														0	0
2017-02-03	2017-02-03	459	4.4	0	0	6.72708	4.95833	0	4.08125	0	0	3.77708	0	3.68125	3.43958	0	Original schedule had this event on 27/01. Watered on the 31st of January at 4:30PM standard time. There was a problem with the irrigation system and it only watered about 10.7mm on January 31st. I watered the remaining 29.2 on February 3rd starting at 4pm standard time. There was another error with this watering on the 3rd and only 4.4 mm was distributed of the 29.2 mm. The remainder was distrib…	0	0		0	0	4.4441	1.23645
2017-02-04	2017-02-04	460	0	0														0	0
2017-02-05	2017-02-05	461	0	0														0	0
2017-02-06	2017-02-06	462	20	0	0	16.9771	18.9521	0	15.3021	0	0	19.1104	0	21.3208	20.1479	0	watered on this date at 7:30 pm standard time	20	0		0	0	18.6351	2.17652
2017-02-07	2017-02-07	463	20	0	0	16.4042	18.4937	0	14.975	0	0	20.3521	0	20.9708	19.7979	0	watered on this date at 7:30 pm standard time	20	0		0	0	18.499	2.36804
2017-02-08	2017-02-08	464	20	0	0	15.2771	18.9312	0	15.2292	0	0	12.4208	0	14.0167	13.5167	0	watered on this date at 7:30 pm standard time--- this event was shy 5.1 mm and the remainder was distributed on the 16th Feb.	20	0		0	0	14.8986	2.2513
2017-02-09	2017-02-09	465	0	0														0	0
2017-02-10	2017-02-10	466	0	0														0	0
2017-02-11	2017-02-11	467	0	0														0	0
2017-02-12	2017-02-12	468	0	0														0	0
2017-02-13	2017-02-13	469	0	0														0	0
2017-02-14	2017-02-14	470	0	0														0	0
2017-02-15	2017-02-15	471	0	0														0	0
2017-02-16	2017-02-16	472	29.9	0	0	25.2979	28.975	0	22.8917	0	0	26.8396	0	31.3354	29.2542	0	Original schedule had this event on 27/01. Watered on the 31st of January at 4:30PM standard time. There was a problem with the irrigation system and it only watered about 10.7mm on January 31st. I watered the remaining 29.2 on February 3rd starting at 4pm standard time. There was another error with this watering on the 3rd and only 4.4 mm was distributed of the 29.2 mm. The remainder was distrib…	0	0		0	0	27.4323	3.0482
2017-02-17	2017-02-17	473	0	0														0	0
2017-02-18	2017-02-18	474	0	0														0	0
2017-02-19	2017-02-19	475	0	0														0	0
2017-02-20	2017-02-20	476	20	0	0	16.8688	13.7167	0	15.4063	0	0	18.2104	0	21.0417	19.5896	0	watered on this date at 7:30 pm standard time	20	0		0	0	17.4722	2.70206
2017-02-21	2017-02-21	477	20	0	0	16.8	19.0458	0	15.3729	0	0	18.0292	0	20.9479	19.575	0	watered on this date at 7:30 pm standard time	20	0		0	0	18.2951	2.00421
2017-02-22	2017-02-22	478	20	0	0	17.1125	16.825	0	15.5625	0	0	18.3208	0	21.2354	20.1917	0	watered on the 28th of February at 4 pm standard time	20	0		0	0	18.208	2.1552
2017-02-23	2017-02-23	479	0	0														14.3	2.9
2017-02-24	2017-02-24	480	0	0														0	0
2017-02-25	2017-02-25	481	0	0														0	0
2017-02-26	2017-02-26	482	0	0														0	0
2017-02-27	2017-02-27	483	0	0														0	0
2017-02-28	2017-02-28	484	0	0														0	0
2017-03-01	2017-03-01	485	14.3	0	0	12.2438	6.53958	0	11.1396	0	0	12.8938	0	15.1021	14.3167	0	Original schedule had this event on 23/02. Watered on the March 1st at 6 pm standard time	0	0		0	0	12.0392	3.04615
2017-03-02	2017-03-02	486	0	0														0	0
2017-03-03	2017-03-03	487	0	0														0	0
2017-03-04	2017-03-04	488	0	0														0	0
2017-03-05	2017-03-05	489	20	0	0	17.2125	8.50208	0	15.6125	0	0	18.2479	0	21.0917	20.0646	0	watered on this date at 7:30 pm standard time	20	0		0	0	16.7885	4.50793
2017-03-06	2017-03-06	490	20	0	0	17.0458	8.18542	0	15.625	0	0	18.1625	0	21.2354	19.9854	0	watered on this date at 7:30 pm standard time	20	0		0	0	16.7066	4.63198
2017-03-07	2017-03-07	491	20	0	0	17.1	12.2688	0	15.5479	0	0	18.0396	0	21.3729	19.9354	0	watered on this date at 7:30 pm standard time	20	0		0	0	17.3774	3.23939
2017-03-08	2017-03-08	492	0	0														0	0
2017-03-09	2017-03-09	493	0	0														0	0
2017-03-10	2017-03-10	494	0	0														0	0
2017-03-11	2017-03-11	495	0	0														7.3	2
2017-03-12	2017-03-12	496	0	0														0	0
2017-03-13	2017-03-13	497	0	0														0	0
2017-03-14	2017-03-14	498	0	0														0	0
2017-03-15	2017-03-15	499	7.3	0	0	8.03125	12.4313	0	5.90833	0	0	7.05833	0	8.15625	7.66042	0	Original schedule had this event on 11/03. Watered this event on Wednesday 15th March at 7:30pm	4.6	2		0	0	8.20764	2.2262
2017-03-16	2017-03-16	500	4.6	0	0	8.00625	6.59792	0	7.18542	0	0	8.11458	0	5.0375	9.36667	0	Original schedule had this even on 15/03. Watered this event on Thursday 16th March at 7:30 pm	0	0		0	0	7.38472	1.48427
2017-03-17	2017-03-17	501	0	0														0	0
2017-03-18	2017-03-18	502	0	0														0	0
2017-03-19	2017-03-19	503	0	0														0	0
2017-03-20	2017-03-20	504	0	0														0	0
2017-03-21	2017-03-21	505	20	0	0	22.85	19.5854	0	21.525	0	0	24.475	0	21.1771	25.5625	0	Original schedule had 22.2 mm scheduled for today but we applied 20 mm for wet sides instead.	22.2	4.4		0	0	22.5292	2.21777
